# Supplementary material for: Kinetic features dictate sensorimotor alignment in the superior colliculus
Source: Nature. 2024 Jul 3;631(8020):378–85. doi: 10.1038/s41586-024-07619-2 (PMC11236723; doi:10.1038/s41586-024-07619-2)
Supplement: Supplementary file 4 — Source Data Figs. 1–3 [file 41586_2024_7619_MOESM4_ESM.xlsx]

## Sheet: Fig.1c
	% of colicular inputs per layer
Mouse	SZ	SGS	SO	uSGI	lSGI	SGP		Sum
Replicate 1	3.44565	6.84182	1.99105	24.8561	45.7477	17.1177		100
Replicate 2	6.08756	13.0933	1.31957	28.5824	41.1825	9.73463		100
Replicate 3	2.01923	4.5464	3.13111	34.7	45.1641	10.4392		100
Replicate 4	3.85081	8.16052	2.14724	29.3795	44.0314	12.4305		100

## Sheet: Fig.1f
	Latency (ms)
	Monosynaptic	Polysynaptic
	5	21
	7	14
	7	20
	5	14
	5	38
	4	11
	4	11
	5	20
	4	13
	5	14
	6	32
	4	38
	7	20
	8	16
	8	14
	4	12
		15
N cells:	16	17

## Sheet: Fig.1g
	Latency (ms)
	SZ/SGS	SO/uSGI	lSGI
	5	21	14
	7	5	20
	7	20	4
	5	14	16
	5	38	7
	4	11	8
	4	11	20
	5	6	13
	4		14
			32
			38
			10
N cells:	9	8	12

## Sheet: Fig.1i
	Number of spikes elicited by 5 ms-long stimulation after GABAzine and CGP
	Mono	Poly	No resp	Pitx2
	1	28	0	2
	0	25.5	15	4
	13	34	4	0
	1	4	4.75	5
	3.75	7	0	15
		9	0	0
		18	16	25
		31	5.25	24
		19.5625		0
				0
				0
N cells:	5	9	8	11

## Sheet: Fig.2f
	Latency (ms)
	SZ/SGS	SO/uSGI	lSGI
	114	190	260
	204	146	151
	155	172
	100	105
	104	200
	175
	120
	178
	70
	119
	138
	85
	140
	140
	62
	125

## Sheet: Fig.2g
	Selectivity index (whole-cell recordings in vivo)
	Suprathreshold (spikes)			Subthreshold
	Drifting gratings	Static gratings		Drifting gratings	Static gratings
	0.18285	0.0665035		0.197015	0.0416505
	0.160363	0.0497873		0.116591	0.112366
	0.891059	0.628318		0.224915	0.115263
	0.183504	0.134875		0.31916	0.130948
	0.182251	0.111618		0.118006	0.0619332
	0.567675	0.187515		0.121116	0.0754228
	0.145811	0.0350754		0.175062	0.0240268
	0.149748	0.161107		0.140624	0.0475953
	0.270548	0.282176		0.106033	0.0652572
	0.270115	0.150374
	0.15708	0.108087
	0.29044	0.274266
	0.472502	0.343747
	0.248862	0.238509
	0.276146	0.437832
	0.146315	0.22533
	0.753939	0.554125
	0.708891	0.424657
	0.51943	0.0769617
	0.36812	0.220833
	0.615029	0.389189
	0.299003	0.207483
N cells:	22	22		9	9

## Sheet: Fig.2h
	% of neurons recorded tuned to visual stimuli
	SZ/SGS	SO/uSGI	lSGI
Gratings	73.913	70	37.5
ssRF	53.8462	20	0

## Sheet: Fig.2k
				% of neurons recorded tuned to gratings
				SZ/SGS	SO/uSGI	lSGI
SI >0.1	Rank >95%	Ang. Dev. <0.8		56.6667	12.5652	28.3333
SI >0.1	Rank >95%			33.3333	58.2609	52
	Rank >95%	Ang. Dev. <0.8		3.33333	9.78261	19.6667
SI >0.1		Ang. Dev. <0.8		6.66667	19.3913	0
			Sum	100	100	100

## Sheet: Fig.2l
	Normalised maximal response over baseline
	SZ/SGS	SO/uSGI	lSGI
	3.06512	3.30864	7.33625
	1.49592	0.894002	6.61532
	12.27	1.37882	6.67754
	1.13149	1.06504	1.00116
	1.91865	3.7066	8.31499
	0.860775	1.10319	1.2647
	1.72985	1.03349	1.12379
	3.03291	0.984206	1.14096
	2.94947	1.20353	0.64936
	6.22248	1.28902	2.73436
	1.4753	1.99618	1.10249
	1.25764	1.21828	0.760222
	1.80581	1.26164	1.06814
	4.88717	1.43999	0.778437
	1.52873	3.37504	1.78198
	8.12509	1.15297	1.63439
	2.07135	0.930703	3.73264
	1.30985	1.45971	1.15001
	1.46659	1.80246	2.16051
	8.06702	1.39127	1.60484
	2.37048	1.43959	1.07367
	2.41461	0.985336	2.30568
	0.933689	1.41028	1.05082
	16.1381	1.2858	1.2421
	1.94666	6.06462	0.812434
	7.28681	1.14066	0.98074
	4.73896	1.49289	1.17981
	4.08901	1.34642	1.83338
	1.57526	0.799981	1.09642
	12.2945	1.14743	2.30506
	2.45693	1.44708	1.94816
	6.5126	1.36451	1.40519
	2.10495	3.85186	1.56535
	13.2256	4.94953	1.44793
	7.91398	1.8498	1.01476
	37.7016	1.45184	2.64301
	8.29161	3.75885	1.48647
	2.88749	8.18753	1.48594
	1.75401	11.8885	10.1458
	1.69266	1.00815
	2.46378	3.3668
	2.41074	1.499
	2.49295	2.82916
	0.515486	2.37273
	3.60662	2.61809
	1.94385	10.7955
	1.58272	1.0268
	0.981853	1.22828
	6.67742	1.08882
	0.63132	2.1065
	2.02789	2.75406
	1.36811	10.928
	2.72793	3.1706
	3.25451	1.42216
	7.17176	1.02137
	1.55472	1.08689
	1.77155	2.64193
	2.42821	3.34018
	2.3666	1.43288
	2.05358	1.3805
	46.9255	2.48595
	12.2843	0.556397
	6.46125	2.62394
	2.70552	1.79519
	19.7805	1.92209
	2.23354	2.14117
	4.61905	1.51915
	1.1814	1.08837
	5.55409	1.89735
	2.27587	1.23517
	1.92732	3.67962
	13.1544	0.379929
	3.36267	0.518896
	3.33725	1.35219
	0.615145	1.17192
	0.810048	4.48999
	2.05977	0.633368
		1.59238
		1.08436
		0.73725
		7.20358
		2.46187
		13.9515
		1.3625
		6.10184
		5.84387
		3.55216
		1.62279
		2.15513
		14.5225
		3.75754
		1.44923
		1.75835
		1.93997
		1.32193
		1.59894
		1.27235
		1.29072
		1.88967
		1.4869
		2.26096
		1.13046
		3.13107
		1.39482
		1.15089
		1.36671
		11.7275
		1.93834
		1.15023
		28.6156
		1.65335
		0.976547
		11.9138
		3.40351
		3.99021
		2.13519
		1.76892
		2.86243
		2.19681
N cells:	77	119	39

## Sheet: Fig.2m
	Direction selectivity index (tetrodes)
	Drifting gratings	Static gratings
	0.290307	0.303623
	0.50697	0.168074
	0.564939	0.34343
	0.306582	0.169983
	0.148948	0.0410778
	0.0828159	0.017537
	0.0784309	0.0496425
	0.409256	0.244576
	0.164583	0.0414348
	0.155582	0.0426442
	0.0863576	0.0369313
	0.135749	0.0144148
	0.0565808	0.0186143
	0.276188	0.214621
	0.0459243	0.00637558
	0.163794	0.0994327
	0.147826	0.055773
	0.139659	0.100326
	0.414018	0.107787
	0.536751	0.401277
	0.820819	0.955908
	0.370772	0.359686
	0.121449	0.0299276
	0.581538	0.27068
	0.56707	0.458622
	0.370279	0.0910318
	0.152305	0.0444343
	0.484272	0.142664
	0.358774	0.15559
	0.223092	0.195218
	0.262309	0.138808
	0.356525	0.0766782
	0.624798	0.173886
	0.124584	0.0398471
	0.141784	0.0552451
	0.597032	0.072756
	0.225872	0.0960563
	0.388911	0.0885298
	0.602258	0.0826001
	0.411557	0.236703
	0.334938	0.0986983
	0.0882428	0.0246388
	0.0635147	0.0242359
	0.0773687	0.0196748
	0.16077	0.0474457
	0.765176	0.374257
	0.485287	0.300469
	0.46229	0.280711
	0.432797	0.0980057
	0.403767	0.406933
	0.555295	0.0849591
	0.105897	0.0113785
	0.234111	0.159761
	0.123606	0.0136318
	0.0712822	0.0218484
	0.29264	0.247126
N cells:	56

[truncated: 7 more sheets: Fig.2n, Fig.2o, Fig.2q, Fig.2r, Fig.3c, Fig.3e, Fig.3h]
